# Supplementary material for: Experimental and Numerical Development on Multi-Material Joining Technology for Sandwich-Structured Composite Materials
Source: Materials (Basel). 2021 Oct 12;14(20):6005. doi: 10.3390/ma14206005 (PMC8537860; doi:10.3390/ma14206005)
Supplement: Supplementary file 1 [file materials-14-06005-s001.zip]

Archive with 1 entries (1 files):
- materials-1380174-supplementary.pdf
